# Supplementary material for: Assessing the performance of regular surgical nose masks as a sampling method for SARS-CoV-2 detection in a cross-sectional study
Source: PLoS One. 2023 Oct 17;18(10):e0293001. doi: 10.1371/journal.pone.0293001 (PMC10581487; doi:10.1371/journal.pone.0293001)
Supplement: S1 Table — (XLSX) [file pone.0293001.s002.xlsx]

## Sheet: summary_results
No.	swab_ct	swab_r	old_ct	old_r	new_ct	new_r	age	sex	reason
1	41.98	Negative	undetermined	Negative	undetermined	Negative	42	female	contact
2	undetermined	Negative	39.9	Negative	undetermined	Negative	23	female	contact
3	undetermined	Negative	undetermined	Negative	undetermined	Negative	25	male	contact
4	undetermined	Negative	undetermined	Negative	undetermined	Negative	31	male	contact
5	undetermined	Negative	undetermined	Negative	undetermined	Negative	23	male	contact
6	43.95	Negative	undetermined	Negative	undetermined	Negative	39	female	flu
7	undetermined	Negative	undetermined	Negative	undetermined	Negative	54	male	flu
8	undetermined	Negative	undetermined	Negative	undetermined	Negative	57	male	flu
9	undetermined	Negative	undetermined	Negative	undetermined	Negative	73	male	flu
10	undetermined	Negative	undetermined	Negative	undetermined	Negative	32	female	travel
11	undetermined	Negative	undetermined	Negative	undetermined	Negative	71	female	travel
12	undetermined	Negative	undetermined	Negative	undetermined	Negative	25	female	travel
13	undetermined	Negative	undetermined	Negative	undetermined	Negative	34	female	travel
14	undetermined	Negative	undetermined	Negative	undetermined	Negative	40	female	travel
15	undetermined	Negative	undetermined	Negative	undetermined	Negative	30	female	travel
16	undetermined	Negative	undetermined	Negative	undetermined	Negative	41	female	travel
17	undetermined	Negative	undetermined	Negative	undetermined	Negative	22	female	travel
18	undetermined	Negative	undetermined	Negative	undetermined	Negative	56	female	travel
19	undetermined	Negative	undetermined	Negative	19.51	Positive	46	female	travel
20	undetermined	Negative	undetermined	Negative	undetermined	Negative	28	female	travel
21	undetermined	Negative	undetermined	Negative	undetermined	Negative	26	female	travel
22	undetermined	Negative	undetermined	Negative	undetermined	Negative	30	male	travel
23	undetermined	Negative	undetermined	Negative	undetermined	Negative	33	male	travel
24	undetermined	Negative	undetermined	Negative	undetermined	Negative	49	male	travel
25	undetermined	Negative	undetermined	Negative	undetermined	Negative	42	male	travel
26	undetermined	Negative	undetermined	Negative	undetermined	Negative	43	male	travel
27	undetermined	Negative	undetermined	Negative	undetermined	Negative	30	male	travel
28	undetermined	Negative	undetermined	Negative	undetermined	Negative	49	male	travel
29	undetermined	Negative	undetermined	Negative	undetermined	Negative	20	male	contact
30	undetermined	Negative	undetermined	Negative	undetermined	Negative	36	male	contact
31	undetermined	Negative	undetermined	Negative	undetermined	Negative	37	female	contact
32	undetermined	Negative	undetermined	Negative	undetermined	Negative	22	female	contact
33	undetermined	Negative	undetermined	Negative	undetermined	Negative	31	female	flu
34	undetermined	Negative	undetermined	Negative	undetermined	Negative	64	male	travel
35	undetermined	Negative	undetermined	Negative	undetermined	Negative	49	male	travel
36	undetermined	Negative	undetermined	Negative	undetermined	Negative	34	female	travel
37	undetermined	Negative	undetermined	Negative	undetermined	Negative	37	male	travel
38	14.94	Positive	undetermined	Negative	41.98	Negative	41	male	contact
39	16.16	Positive	29.43	Positive	36.32	Positive	68	female	contact
40	17.91	Positive	37.64	Positive	undetermined	Negative	34	male	contact
41	18.42	Positive	36.09	Positive	41.03	Negative	23	male	contact
42	20.5	Positive	40.46	Negative	undetermined	Negative	25	female	contact
43	20.63	Positive	39.36	Positive	undetermined	Negative	45	male	contact
44	20.77	Positive	undetermined	Negative	undetermined	Negative	55	female	contact
45	20.95	Positive	undetermined	Negative	undetermined	Negative	42	male	contact
46	21.77	Positive	undetermined	Negative	undetermined	Negative	49	female	contact
47	23.12	Positive	undetermined	Negative	undetermined	Negative	48	female	contact
48	23.63	Positive	undetermined	Negative	undetermined	Negative	23	male	contact
49	24.15	Positive	undetermined	Negative	undetermined	Negative	20	female	contact
50	25.21	Positive	undetermined	Negative	undetermined	Negative	43	male	contact
51	25.48	Positive	41.41	Negative	undetermined	Negative	26	female	contact
52	26.63	Positive	undetermined	Negative	42.82	Negative	29	female	contact
53	28.85	Positive	undetermined	Negative	undetermined	Negative	42	female	contact
54	29.1	Positive	undetermined	Negative	undetermined	Negative	42	female	contact
55	30.22	Positive	undetermined	Negative	undetermined	Negative	71	male	contact
56	30.25	Positive	undetermined	Negative	undetermined	Negative	44	female	contact
57	30.36	Positive	undetermined	Negative	undetermined	Negative	45	female	contact
58	31.08	Positive	undetermined	Negative	undetermined	Negative	25	female	contact
59	33.77	Positive	undetermined	Negative	undetermined	Negative	48	male	contact
60	33.95	Positive	undetermined	Negative	undetermined	Negative	25	male	contact
61	34.88	Positive	undetermined	Negative	undetermined	Negative	44	male	contact
62	35.45	Positive	undetermined	Negative	undetermined	Negative	37	male	contact
63	35.81	Positive	undetermined	Positive	undetermined	Negative	50	male	contact
64	36.21	Positive	undetermined	Negative	undetermined	Negative	35	female	contact
65	36.5	Positive	undetermined	Negative	undetermined	Negative	39	male	contact
66	36.69	Positive	39.32	Positive	37.67	Positive	42	male	contact
67	37.21	Positive	38.75	Positive	undetermined	Negative	36	female	contact
68	37.94	Positive	undetermined	Negative	undetermined	Negative	26	female	contact
69	37.99	Positive	undetermined	Negative	undetermined	Negative	57	female	contact
70	38.24	Positive	undetermined	Negative	undetermined	Negative	22	female	contact
71	38.44	Positive	40.68	Negative	39.09	Positive	75	male	contact
72	38.82	Positive	undetermined	Negative	undetermined	Negative	43	female	contact
73	39.06	Positive	undetermined	Negative	undetermined	Negative	37	male	contact
74	39.43	Positive	undetermined	Negative	undetermined	Negative	32	male	contact
75	39.77	Positive	undetermined	Negative	undetermined	Negative	31	male	contact
76	14.36	Positive	39.15	Positive	37.43	Positive	68	male	flu
77	18.73	Positive	undetermined	Negative	undetermined	Negative	32	male	flu
78	21.37	Positive	undetermined	Negative	undetermined	Negative	27	female	flu
79	21.61	Positive	undetermined	Negative	undetermined	Negative	26	male	flu
80	23.51	Positive	44.49	Negative	undetermined	Negative	50	male	flu
81	24.22	Positive	undetermined	Negative	undetermined	Negative	26	female	flu
82	24.9	Positive	undetermined	Negative	undetermined	Negative	53	male	flu
83	26.47	Positive	undetermined	Negative	undetermined	Negative	25	female	flu
84	27.16	Positive	41.24	Negative	undetermined	Negative	29	female	flu
85	28.9	Positive	undetermined	Negative	undetermined	Negative	60	male	flu
86	29.77	Positive	undetermined	Negative	undetermined	Negative	63	male	flu
87	31	Positive	undetermined	Negative	undetermined	Negative	30	female	flu
88	32.85	Positive	undetermined	Negative	undetermined	Negative	35	male	flu
89	33.06	Positive	38.65	Positive	undetermined	Negative	33	male	flu
90	33.08	Positive	undetermined	Negative	undetermined	Negative	44	male	flu
91	33.13	Positive	undetermined	Negative	undetermined	Negative	38	female	flu
92	35.69	Positive	undetermined	Negative	undetermined	Negative	28	female	flu
93	14.49	Positive	40.42	Negative	undetermined	Negative	38	female	travel
94	19.53	Positive	undetermined	Negative	undetermined	Negative	47	male	travel
95	20.16	Positive	undetermined	Negative	undetermined	Negative	50	female	travel
96	20.82	Positive	undetermined	Negative	undetermined	Negative	60	male	travel
97	21.47	Positive	undetermined	Negative	undetermined	Negative	41	male	travel
98	24.77	Positive	undetermined	Negative	undetermined	Negative	32	male	travel
99	24.82	Positive	undetermined	Negative	undetermined	Negative	57	male	travel
100	28.28	Positive	undetermined	Negative	undetermined	Negative	47	male	travel
101	28.69	Positive	undetermined	Negative	undetermined	Negative	42	male	travel
102	37.11	Positive	39.63	Positive	undetermined	Negative	46	male	travel
103	39.7	Positive	undetermined	Negative	undetermined	Negative	79	male	travel
